# Supplementary material for: Evaluation and selection of tandem repeat loci for a Brucella MLVA typing assay
Source: BMC Microbiol. 2006 Feb 9;6:9. doi: 10.1186/1471-2180-6-9 (PMC1513380; doi:10.1186/1471-2180-6-9)
Supplement: Additional File 1 — MLVA-15 data for each of the 204 genotypes. The first three columns from the left are genotype numbers obtained with the different panels. The subsequent columns are the typing data itself. The first 8 markers (headings, bruce06 to bruce55) constitute panel 1 (minisatellites, tandem repeat unit length above 9 bp). The last 7 columns (starting from bruce04) constitute panel 2 (microsatellites, tandem repeat unit length up to 8 base-pairs). [file 1471-2180-6-9-S1.txt]

genotype_mlva15	genotype_panel1	genotype_panel2	institution	strain	species	biovar	alias	DNA batch	year	host	geographic origin	bruce06-BRU1322	bruce08-BRU1134	bruce11-BRU211	bruce12-BRU73	bruce42-BRU424	bruce43-BRU379	bruce45-BRU233	bruce55-BRU2066	bruce04-BRU1543	bruce07-BRU1250	bruce09-BRU588	bruce16-BRU548	bruce18-BRU339	bruce21-BRU329	bruce30-BRU1505
1	1	1	BCCN	#Reo198	B.ovis	(r)	Reo 198 (BCCN R22)	bru220		sheep	United States	3	5	2	10	1	1	5	2	9	9	9	14	3	9	2
2	1	2	BCCN	#76-258	B.ovis	(r)		bru543	1976	sheep	France (64)	3	5	2	10	1	1	5	2	9	9	8	7	3	9	2
3	1	3	BCCN	#76-250	B.ovis	(r)		bru541	1976	sheep	France (64)	3	5	2	10	1	1	5	2	9	4	7	15	3	9	2
4	1	4	BCCN	#97-41	B.ovis	(r)	BCCN 97-41	bru221	1997	sheep	Argentina	3	5	2	10	1	1	5	2	7	7	16	8	3	9	2
5	1	5	BCCN	#76-247	B.ovis	(r)		bru540	1976	sheep	France (84)	3	5	2	10	1	1	5	2	8	7	14	8	3	9	2
6	1	6	BCCN	#74-308	B.ovis	(r)		bru537	1974	sheep	France (64)	3	5	2	10	1	1	5	2	11	10	10	8	3	9	2
7	1	7	BCCN	#74-345	B.ovis	(r)		bru539	1974	sheep	France (64)	3	5	2	10	1	1	5	2	11	10	12	8	3	9	2
8	1	8	BfR	#177	B.ovis	(r)	1089	bru505	1998	sheep		3	5	2	10	1	1	5	2	9	5	5	8	3	9	2
8	1	8	BfR	#181	B.ovis	(r)	1133	bru510	1998	sheep		3	5	2	10	1	1	5	2	9	5	5	8	3	9	2
9	1	9	BfR	#176	B.ovis	(r)	453	bru504	1998	sheep		3	5	2	10	1	1	5	2	9	5	6	8	3	9	2
10	1	10	BfR	#172	B.ovis	(r)	2605	bru499	1998	sheep		3	5	2	10	1	1	5	2	6	5	17	10	3	9	2
10	1	10	BfR	#174	B.ovis	(r)	3384	bru502	1998	sheep		3	5	2	10	1	1	5	2	6	5	17	10	3	9	2
10	1	10	BfR	#178	B.ovis	(r)	3430	bru507	1998	sheep		3	5	2	10	1	1	5	2	6	5	17	10	3	9	2
10	1	10	BfR	#180	B.ovis	(r)	2604	bru509	1998	sheep		3	5	2	10	1	1	5	2	6	5	17	10	3	9	2
11	1	11	BfR	#175	B.ovis	(r)	3385	bru503	1998	sheep		3	5	2	10	1	1	5	2	6	5	16	10	3	9	2
12	1	12	BCCN	#98-46	B.ovis	(r)	BCCN 98-46	bru223	1998	sheep	Argentina	3	5	2	10	1	1	5	2	6	12	12	14	3	9	2
13	1	13	REF	# BOW 63/290	B.ovis	(r)	63/290 (ATCC 25840; BCCN R17)	bru012		sheep	Africa	3	5	2	10	1	1	5	2	6	7	7	6	3	9	2
14	1	14	BfR	#173	B.ovis	(r)	456	bru501	1998	sheep		3	5	2	10	1	1	5	2	10	5	12	9	3	9	2
15	1	15	BCCN	#82-90	B.ovis	(r)		bru546	1982	sheep	France (64)	3	5	2	10	1	1	5	2	10	7	15	9	3	9	2
16	1	16	BCCN	#74-315	B.ovis	(r)		bru538	1974	sheep	France (13)	3	5	2	10	1	1	5	2	8	6	13	9	3	9	2
16	1	16	BCCN	#77-7	B.ovis	(r)		bru544	1977	sheep	France (06)	3	5	2	10	1	1	5	2	8	6	13	9	3	9	2
17	1	17	BfR	#179	B.ovis	(r)	1088	bru508	1998	sheep		3	5	2	10	1	1	5	2	9	6	12	9	3	9	2
18	1	18	BCCN	#78-256	B.ovis	(r)		bru545	1978	sheep	France (35)	3	5	2	10	1	1	5	2	7	6	10	8	3	7	2
19	2	23	BCCN	#91-68	B.ovis	(r)		bru547	1991	sheep	Spain	2	5	2	10	1	1	5	2	4	6	9	5	3	9	2
20	46	29	BCCN	#84-3	B.melitensis	b2	BCCN 84-3	bru152	1984	dog	Costa Rica	2	5	3	12	3	1	3	2	9	6	7	10	5	9	4
21	3	30	BfR	#125	B.canis	(r)	2936/9983759/2	bru448	1999	dog	Germany (Hannover)	2	3	9	11	3	1	5	2	6	7	8	5	5	9	3
21	3	30	BfR	#126	B.canis	(r)	108452/00692-00FU	bru449	2000	dog	Germany (Berlin)	2	3	9	11	3	1	5	2	6	7	8	5	5	9	3
21	3	30	BfR	#127	B.canis	(r)		bru450	2001	dog	Greece	2	3	9	11	3	1	5	2	6	7	8	5	5	9	3
21	3	30	BfR	#128	B.canis	(r)	Tgb.Nr.134544	bru451	2001	dog	Greece	2	3	9	11	3	1	5	2	6	7	8	5	5	9	3
21	3	30	BfR	#129	B.canis	(r)	Tgb.Nr.2936/9983759/2	bru453	1999	dog	Germany (Hanover)	2	3	9	11	3	1	5	2	6	7	8	5	5	9	3
21	3	30	BfR	#130	B.canis	(r)	Tgb.Nr.126518	bru454	2001	dog	Greece	2	3	9	11	3	1	5	2	6	7	8	5	5	9	3
22	3	33	BCCN	#96-121	B.canis	(r)		bru521	1996	dog		2	3	9	11	3	1	5	2	6	5	14	8	5	9	3
23	3	24	REF	#RM 6/66	B.canis	(r)	RM6/66 (ATCC 23365; BCCN R18)	bru021		dog	United States	2	3	9	11	3	1	5	2	8	6	7	5	5	9	3
23	3	24	BCCN	#H966	B.canis	(r)		bru513		dog		2	3	9	11	3	1	5	2	8	6	7	5	5	9	3
24	3	25	BCCN	#87-66	B.canis	(r)		bru514	1987	dog	Canada	2	3	9	11	3	1	5	2	8	6	10	5	5	9	3
25	3	26	BCCN	#96-104	B.canis	(r)		bru516	1996	dog	Romania	2	3	9	11	3	1	5	2	8	6	6	6	5	9	3
25	3	26	BCCN	#96-106	B.canis	(r)		bru519	1996	dog	Romania	2	3	9	11	3	1	5	2	8	6	6	6	5	9	3
25	3	26	BCCN	#96-107	B.canis	(r)		bru520	1996	dog	Romania	2	3	9	11	3	1	5	2	8	6	6	6	5	9	3
26	3	27	BCCN	#96-105	B.canis	(r)		bru517	1996	dog	Romania	2	3	9	11	3	1	5	2	7	6	7	7	5	9	3
27	3	28	BCCN	#97-3	B.canis	(r)		bru522	1997	dog	France	2	3	9	11	3	1	5	2	7	6	10	7	5	9	3
28	3	19	BfR	#131	B.canis	(r)	25.06.76(2)	bru455	1976	dog		2	3	9	11	3	1	5	2	7	5	9	7	6	9	3
28	3	19	BfR	#132	B.canis	(r)	25.06.76	bru456	1976	dog		2	3	9	11	3	1	5	2	7	5	9	7	6	9	3
29	3	20	REF	#40	B.suis	b4	40 (ATCC 23447; BCCN R15)	bru017		reindeer	Former USSR	2	3	9	11	3	1	5	2	4	5	9	6	5	9	3
30	3	41	BCCN	#87-57	B.suis	b4		bru527	1987	human	Canada	2	3	9	11	3	1	5	2	5	5	10	10	4	9	3
31	3	42	BCCN	#87-58	B.suis	b4		bru528	1987	human	Canada	2	3	9	11	3	1	5	2	6	9	6	10	4	9	3
32	5	38	BCCN	#3609 (BCCN R28)	B.suis	b4		bru525		caribou		2	3	9	10	3	1	5	2	6	6	7	7	4	9	3
33	3	36	BCCN	#87-60	B.suis	b4		bru531	1987	musk ox	Canada	2	3	9	11	3	1	5	2	6	5	7	9	4	9	3
34	3	43	BCCN	#87-59	B.suis	b4		bru529	1987	caribou	Canada	2	3	9	11	3	1	5	2	8	4	5	12	4	9	3
35	4	22	REF	#686	B.suis	b3	686 (ATCC 23446; BCCN R14)	bru016		swine	United States	2	3	4	11	3	1	5	2	7	5	10	4	4	9	5
36	6	46	BCCN	#02-26	B.suis	b3	BCCN 02-26	bru123	2002	swine	Croatia	2	3	6	10	4	1	5	2	5	6	5	5	4	9	3
36	6	46	BCCN	#02-44	B.suis	b3	BCCN 02-44	bru124	2002	swine	Croatia	2	3	6	10	4	1	5	2	5	6	5	5	4	9	3
36	6	46	BCCN	#03-26	B.suis	b3		bru533	2003	horse	Croatia	2	3	6	10	4	1	5	2	5	6	5	5	4	9	3
36	6	46	BCCN	#03-27	B.suis	b3		bru534	2003	horse	Croatia	2	3	6	10	4	1	5	2	5	6	5	5	4	9	3
36	6	46	BCCN	#04-29	B.suis	b3		bru535	2004	boar	Croatia	2	3	6	10	4	1	5	2	5	6	5	5	4	9	3
37	6	47	REF	#1330	B.suis	b1	1330 (ATCC 23444; BCCN R12)	bru014		swine	United States	2	3	6	10	4	1	5	2	6	6	5	5	4	9	3
37	6	47	BCCN	#87-86	B.suis	b1	BCCN 87-86	bru046	1987	unknown	South Africa	2	3	6	10	4	1	5	2	6	6	5	5	4	9	3
38	6	48	BCCN	#87-88	B.suis	b1	BCCN 87-88	bru048	1987	unknown	Poland	2	3	6	10	4	1	5	2	6	6	6	5	4	9	3
39	6	49	BCCN	#87-68	B.suis	b1	BCCN 87-68	bru039	1987	unknown	Portugal	2	3	6	10	4	1	5	2	4	6	7	5	4	9	3
40	6	31	BCCN	#87-72	B.suis	b1	BCCN 87-72	bru044	1987	unknown	Denmark	2	3	6	10	4	1	5	2	5	6	8	5	5	9	3
41	6	44	BCCN	#98-38	B.suis	b1	BCCN 98-38	bru058	1998	swine	Argentina	2	3	6	10	4	1	5	2	4	4	8	5	4	9	3
41	6	44	BCCN	#98-43	B.suis	b1	BCCN 98-43	bru059	1998	swine	Argentina	2	3	6	10	4	1	5	2	4	4	8	5	4	9	3
42	6	45	BCCN	#96-36	B.suis	(r)	BCCN 96-36	bru125	1996	swine	Argentina	2	3	6	10	4	1	5	2	4	5	5	5	4	9	3
43	6	32	BCCN	#87-87	B.suis	b1	BCCN 87-87	bru047	1987	unknown	Poland	2	3	6	10	4	1	5	2	7	7	8	5	4	9	3
44	6	50	BCCN	#98-26	B.suis	b1	BCCN 98-26	bru056	1998	swine	Argentina	2	3	6	10	4	1	5	2	4	6	6	4	4	9	3
45	6	39	BCCN	#87-67a	B.suis	b1	BCCN 87-67a	bru038	1987	unknown	China	2	3	6	10	4	1	5	2	5	5	8	6	4	9	3
46	6	40	BCCN	#98-31	B.suis	b1	BCCN 98-31	bru057	1998	swine	Argentina	2	3	6	10	4	1	5	2	5	5	6	4	4	9	3
47	6	34	BCCN	#87-71	B.suis	b1	BCCN 87-71	bru042	1987	unknown	United States	2	3	6	10	4	1	5	2	6	5	7	4	4	9	3
48	6	35	BCCN	#87-89	B.suis	b1	BCCN 87-89	bru050	1987	swine	United States	2	3	6	10	4	1	5	2	6	5	7	3	4	9	3
49	6	37	BCCN	#87-85	B.suis	b1	BCCN 87-85	bru045	1987	unknown	Denmark	2	3	6	10	4	1	5	2	9	5	7	5	4	9	3
50	15	93	BCCN	#82-4	B.suis	b2	BCCN 82-4	bru066	1982	hare	France (88)	2	4	9	15	6	1	5	7	5	12	13	2	8	9	9
51	15	100	BCCN	#94-11	B.suis	b2	BCCN 94-11	bru080	1994	boar	France (68)	2		9	15	6	1	5	7	9	10	14	2	7	9	6
52	13	99	BCCN	#88-57	B.suis	b2	BCCN 88-57	bru072	1988	hare	France (57)	2	4	8	9	6	1	5	7	19	8	7	2	7	9	6
53	9	81	BCCN	#89-155	B.suis	b2	BCCN 89-155	bru074	1989	hare	France (57)	2	4	8	15	6	1	5	2	16	7	11	2	6	9	6
54	9	111	BCCN	#93-24	B.suis	b2	BCCN 93-24	bru076	1993	hare	France (03)	2	4	8	15	6	1	5	2	16	11	11	2	5	9	8
55	9	102	BCCN	#81-288	B.suis	b2	BCCN 81-288	bru065	1981	hare	France (57)	2	4	8	15	6	1	5	2	14	7	13	2	7	9	8
56	9	101	BCCN	#87-11	B.suis	b2	BCCN 87-11	bru070	1987	hare	France (57)	2	4	8	15	6	1	5	2	6	6	23	2	7	9	12
57	9	62	BCCN	#81-287	B.suis	b2	BCCN 81-287	bru064	1981	swine	France (67)	2	4	8	15	6	1	5	2	13	9	17	2	6	9	5
58	9	65	BfR	#138	B.suis	b2	4332/99B 6378	bru459	1999	hare	Germany (N�rnberg)	2	4	8	15	6	1	5	2	28	9	11	2	6	9	5
59	9	72	REF	#Thomsen	B.suis	b2	Thomsen (ATCC23445; BCCN R13)	bru015		swine	Denmark	2	4	8	15	6	1	5	2	9	9	18	2	6	9	4
60	9	71	BfR	#142	B.suis	b2	1423/98D 742 (R-Form)	bru463	1998	hare	Switzerland (Bern)	2	4	8	15	6	1	5	2	20	13	9	2	6	9	5
61	10	64	BCCN	#82-19	B.suis	b2	BCCN 82-19	bru068	1982	hare	Poland	2	4	8	15	5	1	5	2	10	9	8	2	6	9	5
62	10	60	BCCN	#03-2	B.suis	b2	BCCN 03-2	bru116	2003	hare	France (38)	2	4	8	15	5	1	5	2	15	4	17	2	6	9	5
63	8	54	BCCN	#81-89	B.suis	b2	BCCN 81-89	bru063	1981	hare	Poland	2	4	8	15	6	1	5	7	14	4	10	2	6	9	7
64	9	55	BCCN	#93-20	B.suis	b2	BCCN 93-20	bru075	1993	hare	France (68)	2	4	8	15	6	1	5	2	14	8	10	2	6	9	5
65	9	88	BCCN	#02-18	B.suis	b2	BCCN 02-18	bru105	2002	hare	France (49)	2	4	8	15	6	1	5	2	7	5	16	2	6	9	6
66	9	89	BCCN	#02-48	B.suis	b2	BCCN 02-48	bru113	2002	hare	France (49)	2	4	8	15	6	1	5	2	9	5	8	2	6	9	6
67	9	77	BCCN	#78-6	B.suis	b2	BCCN 78-6	bru062	1978	hare	France (57)	2	4	8	15	6	1	5	2	12	5	13	2	6	9	11
68	9	92	BfR	#149	B.suis	b2	2146	bru472	1998	swine	Germany (Aulendorf)	2	4	8	15	6	1	5	2	23	12	13	2	6	9	4
68	9	92	BfR	#150	B.suis	b2	2254	bru473	1998	swine	Germany (Aulendorf)	2	4	8	15	6	1	5	2	23	12	13	2	6	9	4
69	14	83	BfR	#148	B.suis	b2	1882/9	bru471		hare	Switzerland (Bern)	2	4	8	9	6	1	5	2	10	8	13	2	6	9	6
70	9	110	BCCN	#87-17	B.suis	b2	BCCN 87-17	bru071	1987	hare	France (84)	2	4	8	15	6	1	5	2	15	12	5	2	5	9	5
71	10	106	BCCN	#02-47	B.suis	b2	BCCN 02-47	bru112	2002	hare	France (42)	2	4	8	15	5	1	5	2	11	11	14	2	5	9	5
72	7	84	BCCN	#00-23	B.suis	b2	BCCN 00-23	bru088	2000	swine	France (87)	2	4	8	15	6	1	5	6	4	6	24	2	6	9	6
73	7	94	BCCN	#02-23	B.suis	b2	BCCN 02-23	bru108	2002	boar	France (73)	2	4	8	15	6	1	5	6	12	6	8	2	6	9	8
74	7	66	BCCN	#93-60	B.suis	b2	BCCN 93-60	bru077	1993	swine	France (76)	2	4	8	15	6	1	5	6	15	9	13	2	6	9	7
74	7	66	BCCN	#93-63	B.suis	b2	BCCN 93-63	bru078	1993	swine	France (76)	2	4	8	15	6	1	5	6	15	9	13	2	6	9	7
75	7	53	BfR	#157	B.suis	b2	N1955/01Tagb.Nr.189 057	bru481	2001	wild boar	Switzerland (Bern)	2	4	8	15	6	1	5	6	14	6	14	2	6	9	7
76	7	73	BCCN	#02-50	B.suis	b2	BCCN 02-50	bru114	2002	swine	France (72)	2	4	8	15	6	1	5	6	9	10	11	2	6	9	9
77	7	78	BCCN	#03-6	B.suis	b2	BCCN 03-6	bru119	2003	boar	France (73)	2	4	8	15	6	1	5	6	12	4	14	2	6	9	9
78	7	74	BCCN	#02-36	B.suis	b2	BCCN 02-36	bru110	2002	swine	France (72)	2	4	8	15	6	1	5	6	11	12	7	2	6	9	10
79	7	75	BCCN	#03-11	B.suis	b2	BCCN 03-11	bru120	2003	boar	France (35)	2	4	8	15	6	1	5	6	9	8	7	2	6	9	10
80	7	76	BCCN	#98-95	B.suis	b2	BCCN 98-95	bru086	1998	swine	France (87)	2	4	8	15	6	1	5	6	6	9	16	2	6	9	10
81	7	79	BCCN	#02-20	B.suis	b2	BCCN 02-20	bru106	2002	swine	France (79)	2	4	8	15	6	1	5	6	13	13	6	2	6	9	11
82	7	103	BfR	#9	B.suis	b2	A181	bru310	2002	wild boar	Germany (Halle)	2	4	8	15	6	1	5	6	13	7	20	2	7	9	10
83	12	63	BCCN	#03-5	B.suis	b2	BCCN 03-5	bru118	2003	swine	France (03)	2	4	8	15	7	1	5	6	6	4	18	2	6	9	5
84	7	96	BCCN	#00-24	B.suis	b2	BCCN 00-24	bru089	2000	boar	France (87)	2	4	8	15	6	1	5	6	8	4	8	2	4	9	8
85	11	113	BCCN	#02-21	B.suis	b2	BCCN 02-21	bru107	2002	swine	France (23)	2	4	8	15	4	1	5	6	15	4	7	2	4	9	7
86	17	56	BCCN	#84-22	B.suis	b2	BCCN 84-22	bru069	1984	hare	France (05)	2	4	8	15	5	1	5	7	18	7	3	2	7	9	7
87	8	57	BCCN	#00-8	B.suis	b2	BCCN 00-8	bru087	2000	cattle	France (63)	2	4	8	15	6	1	5	7	4	7	3	2	6	9	7
88	16	80	BfR	#141	B.suis	b2	103707/00589/ FU/	bru462	2000	swine	Germany (Potsdam)	2	5	8	15	5	1	5	7	16	11	22	2	6	9	6
88	16	80	BfR	#147	B.suis	b2	Tgb.Nr.103707	bru469	2000	swine	Germany (Potsdam)	2	5	8	15	5	1	5	7	16	11	22	2	6	9	6
89	16	82	BfR	#139	B.suis	b2	106452/00YZW 14	bru460	2000	wild boar fetus	Germany (Frankfurt/O.)	2	5	8	15	5	1	5	7	17	14	11	2	6	9	6
90	16	91	BfR	#153	B.suis	b2	KeilerW 16/B625Tgb.Nr.174 764	bru477	2002	boar	Germany (Bad Langensalza)	2	5	8	15	5	1	5	7	18	13	16	2	6	9	6
91	16	114	BfR	#162	B.suis	b2	16/03 I. A 242	bru487	2003	wild boar	Germany (Halle)	2	5	8	15	5	1	5	7	6	13	21	2	4	9	6
91	16	114	BfR	#167	B.suis	b2	20/03 A 239	bru493	2003	wild boar	Germany (Halle)	2	5	8	15	5	1	5	7	6	13	21	2	4	9	6
92	16	115	BfR	#156	B.suis	b2	A 245	bru480	2002	wild boar	Germany (Halle)	2	5	8	15	5	1	5	7	6	13	19	2	4	9	6
93	16	116	BfR	#163	B.suis	b2	16/03 II. A 243	bru489	2003	wild boar	Germany (Halle)	2	5	8	15	5	1	5	7	6	13	20	2	4	9	6
94	16	122	BfR	#169	B.suis	b2	01/04 Tgb.Nr. 229 324	bru496	2004	wild boar	Germany (Halle)	2	5	8	15	5	1	5	7	6	16	20	2	4	9	6
95	16	119	BfR	#145	B.suis	b2	Tgb.Nr.151055(24/01)	bru467	2001	boar	Germany (Halle)	2	5	8	15	5	1	5	7	6	14	19	2	4	9	6
95	16	119	BfR	#146	B.suis	b2	Tgb.Nr.130669A 674	bru468	2001	boar	Germany (Halle)	2	5	8	15	5	1	5	7	6	14	19	2	4	9	6
95	16	119	BfR	#161	B.suis	b2	14/03 II. A 196 Tgb.Nr. 214 911	bru486	2003	wild boar	Germany (Halle)	2	5	8	15	5	1	5	7	6	14	19	2	4	9	6
96	16	120	BfR	#151	B.suis	b2	Tgb.Nr.155621(30/01) A 289	bru474	2001	wild boar	Germany (Halle)	2	5	8	15	5	1	5	7	6	14	11	2	4	9	6
97	16	121	BfR	#160	B.suis	b2	14/03 I. A 183 Tgb.Nr. 214 911	bru485	2003	wild boar	Germany (Halle)	2	5	8	15	5	1	5	7	6	14	20	2	4	9	6
98	16	123	BfR	#140	B.suis	b2	105875/00A 147	bru461	2000	wild boar	Germany (Halle)	2	5	8	15	5	1	5	7	6	14	20	2	5	9	6
99	16	117	BfR	#159	B.suis	b2	A150 Tgb.Nr. 212 753	bru484	2003	wild boar	Germany (Halle)	2	5	8	15	5	1	5	7	5	13	20	2	4	9	6
99	16	117	BfR	#170	B.suis	b2	04/04 Tgb.Nr. 232 012	bru497	2004	wild boar	Germany (Halle)	2	5	8	15	5	1	5	7	5	13	20	2	4	9	6
100	16	118	BfR	#168	B.suis	b2	21/03 A 272	bru495	2003	wild boar	Germany (Halle)	2	5	8	15	5	1	5	7	15	13	14	2	4	9	6
101	16	124	BfR	#143	B.suis	b2	Tgb.Nr.119994A 407	bru465	2000	boar	Germany (Halle)	2	5	8	15	5	1	5	7	15	14	13	2	4	9	6
102	16	125	BfR	#152	B.suis	b2	Tgb.Nr.155621(31/01) A 324	bru475	2001	wild boar	Germany (Halle)	2	5	8	15	5	1	5	7	14	14	13	2	4	9	6
103	16	126	BfR	#144	B.suis	b2	Tgb.Nr.151055(23/01)	bru466	2001	boar	Germany (Halle)	2	5	8	15	5	1	5	7	14	13	13	2	4	9	6
104	16	127	BfR	#171	B.suis	b2	06/04 Tgb.Nr. 235 367	bru498	2004	wild boar	Germany (Halle)	2	5	8	15	5	1	5	7	15	12	13	2	4	9	6
105	16	97	BCCN	#02-43	B.suis	b2	BCCN 02-43	bru111	2002	swine	Croatia	2	5	8	15	5	1	5	7	10	5	3	2	4	9	8
105	16	97	BCCN	#02-42	B.suis	b2	BCCN 02-42	bru122	2002	swine	Croatia	2	5	8	15	5	1	5	7	10	5	3	2	4	9	8
106	20	98	BfR	#154	B.suis	b2	Sau 1(S-26/02)Tgb.Nr.176 098LUA	bru478	2002	swine	Germany (Leipzig)	2	5	8	9	5	1	5	7	10	7	17	2	4	9	8
107	16	108	BCCN	#01-25	B.suis	b2	BCCN 01-25	bru090	2001	boar	Germany	2	5	8	15	5	1	5	7	4	12	18	2	5	9	5
108	16	109	BfR	#165	B.suis	b2	1928/99 R-Form	bru491	1999	wild boar	Germany (Halle)	2	5	8	15	5	1	5	7	7	12	18	2	5	9	5
109	16	107	BfR	#164	B.suis	b2	16/03 III. A 245	bru490	2003	wild boar	Germany (Halle)	2	5	8	15	5	1	5	7	7	11	17	2	5	9	5
110	16	104	BfR	#10	B.suis	b2	A218	bru311	2002	wild boar	Germany (Halle)	2	5	8	15	5	1	5	7	12	9	10	2	7	9	5
110	16	104	BfR	#155	B.suis	b2	A 236	bru479	2002	wild boar	Germany (Halle)	2	5	8	15	5	1	5	7	12	9	10	2	7	9	5
111	16	105	BfR	#158	B.suis	b2	A103 Tgb.Nr. 211 487	bru483	2003	wild boar	Germany (Halle)	2	5	8	15	5	1	5	7	11	9	11	2	7	9	5
112	16	68	BCCN	#97-100	B.suis	b2	BCCN 97-100	bru082	1997	swine	France (87)	2	5	8	15	5	1	5	7	22	7	13	2	6	9	5
112	16	68	BCCN	#97-108	B.suis	b2	BCCN 97-108	bru083	1997	swine	France (24)	2	5	8	15	5	1	5	7	22	7	13	2	6	9	5
113	16	69	BCCN	#96-140	B.suis	b2	BCCN 96-140	bru081	1996	swine	France (16)	2	5	8	15	5	1	5	7	20	7	15	2	6	9	5
114	16	70	BCCN	#98-9	B.suis	b2	BCCN 98-9	bru084	1998	boar	France (87)	2	5	8	15	5	1	5	7	8	7	9	2	6	9	5
115	16	61	BCCN	#03-3	B.suis	b2	BCCN 03-3	bru117	2003	boar	France (37)	2	5	8	15	5	1	5	7	15	8	17	2	6	9	5
116	16	95	BfR	#166	B.suis	b2	2819/99 R-Form	bru492	1999	wild boar	Germany (Bad Langensalza)	2	5	8	15	5	1	5	7	9	7	8	2	6	9	8
117	19	85	BCCN	#01-30	B.suis	b2	BCCN 01-30	bru092	2001	swine	Portugal	2	5	8	9	5	1	5	5	8	5	15	2	6	9	6
118	19	86	BCCN	#01-41	B.suis	b2	BCCN 01-41	bru099	2001	swine	Spain (Badajoz)	2	5	8	9	5	1	5	5	13	5	19	2	6	9	6
119	19	87	BCCN	#01-45	B.suis	b2	BCCN 01-45	bru101	2001	swine	Spain (Salamanca)	2	5	8	9	5	1	5	5	14	5	7	2	6	9	6
120	19	90	BCCN	#01-43	B.suis	b2	BCCN 01-43	bru100	2001	swine	Spain (Badajoz-Caceres)	2	5	8	9	5	1	5	5	14	5	18	2	6	9	8
121	19	59	BCCN	#01-38	B.suis	b2	BCCN 01-38	bru098	2001	swine	Spain (Salamanca)	2	5	8	9	5	1	5	5	10	5	11	2	6	9	7
122	19	52	BCCN	#01-51	B.suis	b2	BCCN 01-51	bru104	2001	swine	Spain (Badajoz)	2	5	8	9	5	1	5	5	9	5	14	2	6	9	7
123	19	112	BCCN	#01-47	B.suis	b2	BCCN 01-47	bru102	2001	swine	Spain (Toledo)	2	5	8	9	5	1	5	5	12	9	7	2	5	9	7
124	18	58	BCCN	#01-31	B.suis	b2	BCCN 01-31	bru093	2001	swine	Spain	2	5	8	9	5	1	5	4	7	7	11	2	6	9	7
124	18	58	BCCN	#01-32	B.suis	b2	BCCN 01-32	bru094	2001	swine	Spain (Badajoz)	2	5	8	9	5	1	5	4	7	7	11	2	6	9	7
124	18	58	BCCN	#01-34	B.suis	b2	BCCN 01-34	bru095	2001	swine	Spain (Badajoz)	2	5	8	9	5	1	5	4	7	7	11	2	6	9	7
125	18	67	BCCN	#01-36	B.suis	b2	BCCN 01-36	bru096	2001	swine	Spain (Huelva)	2	5	8	9	5	1	5	4	20	9	13	2	6	9	5
126	23	128	REF	#Porpoise	B.cetaceae		B1/94 (BCCN 94-74)	bru020	1994	porpoise	Scotland	2	5	8	7	3	2	5	1	6	4	3	5	4	9	6
127	21	162	REF	#513	B.suis	b5	513 (BCCN R21)	bru018		wild rodent	Former USSR	1	2	9	17	1	2	5	5	9	5	3	9	7	9	5
128	22	21	BCCN	#ELT80 (BCCN R29)	B.suis	b5		bru526		unknown		1	2	9	17	1	2	5	6	7	5	9	5	8	9	6
129	26	174	REF	#SK33	B.neotomae		SK33 (ATCC 23459; BCCN R16)	bru024		desert rat	United States	4	5	4	13	4	3	5	1	3	6	3	6	6	9	3
130	24	51	REF	#Dolphin	B.cetaceae		B14/94 (BCCN 94-75)	bru023	1994	common dolphin	Scotland	2	5	8	13	2	2	4	2	8	7	8	14	6	9	3
131	25	163	REF	#Seal	B.pinnipediae	b	B2/94 (BCCN 94-73)	bru022	1994	common seal	Scotland	3	5	6	13	3	2	5	4	5	5	5	3	7	9	3
132	36	145	BCCN	#94-18	B.abortus	b3	BCCN 94-18	bru209	1994	cattle	France (87)	4	5	3	12	2	2	3	1	4	5	7	3	6	8	3
132	36	145	BCCN	#94-19	B.abortus	b3	BCCN 94-19	bru211	1994	cattle	France (87)	4	5	3	12	2	2	3	1	4	5	7	3	6	8	3
132	36	145	BfR	#121	B.abortus	b6	Nr.6796	bru443	1972	cattle		4	5	3	12	2	2	3	1	4	5	7	3	6	8	3
133	36	146	BCCN	#91-90	B.abortus	b3	BCCN 91-90	bru205	1991	cattle	Greece	4	5	3	12	2	2	3	1	4	5	4	3	6	8	3
134	36	147	BCCN	#95-7	B.abortus	b3	BCCN 95-7	bru212	1995	cattle	France (87)	4	5	3	12	2	2	3	1	4	5	5	3	6	8	3
135	36	148	BCCN	#95-34	B.abortus	b3	BCCN 95-34	bru213	1995	cattle	Italia (Sicilia)	4	5	3	12	2	2	3	1	3	5	8	3	6	8	3
136	36	149	BCCN	#99-98	B.abortus	b7	BCCN 99-98	bru218	1999	cattle	Mongolia	4	5	3	12	2	2	3	1	5	6	4	3	6	8	3
137	36	150	BfR	#123	B.abortus	b6	Di 5232	bru445	1972	unknown		4	5	3	12	2	2	3	1	5	5	4	3	6	8	3
138	36	151	BCCN	#04-1	B.abortus	b7		bru550	2004	unknown	Turkey	4	5	3	12	2	2	3	1	6	7	6	3	6	8	3
139	38	152	BfR	#124	B.abortus	b6	Rind PN-89-225GTZ	bru447	1993	cattle	Syria	2	5	3	12	2	2	3	1	4	9	6	3	6	8	3
140	36	153	BfR	#107	B.abortus	b3	2 240 148	bru427	1998	unknown	Germany (Frankfurt/O.)	4	5	3	12	2	2	3	1	4	5	7	4	7	8	3
140	36	153	BfR	#110	B.abortus	b3	28842	bru431	1998	cattle	Germany (Uckermark)	4	5	3	12	2	2	3	1	4	5	7	4	7	8	3
141	36	154	BfR	#101	B.abortus	b3	1766/98Z 118/98	bru420	1998	cattle	Germany (Rostock)	4	5	3	12	2	2	3	1	4	5	6	4	7	8	3
141	36	154	BfR	#102	B.abortus	b3	9673	bru421	1998	cattle	Germany (Frankfurt/O.)	4	5	3	12	2	2	3	1	4	5	6	4	7	8	3
141	36	154	BfR	#103	B.abortus	b3	9673	bru423	1998	cattle	Germany (Frankfurt/O.)	4	5	3	12	2	2	3	1	4	5	6	4	7	8	3
141	36	154	BfR	#104	B.abortus	b3	9676	bru424	1998	cattle	Germany (Frankfurt/O.)	4	5	3	12	2	2	3	1	4	5	6	4	7	8	3
141	36	154	BfR	#105	B.abortus	b3	9676	bru425	1998	cattle	Germany (Frankfurt/O.)	4	5	3	12	2	2	3	1	4	5	6	4	7	8	3
141	36	154	BfR	#108	B.abortus	b3	ZW 371	bru429	1998	cattle	Germany (Frankfurt/O.)	4	5	3	12	2	2	3	1	4	5	6	4	7	8	3
141	36	154	BfR	#109	B.abortus	b3	28842	bru430	1998	cattle	Germany (Uckermark)	4	5	3	12	2	2	3	1	4	5	6	4	7	8	3
141	36	154	BfR	#113	B.abortus	b3	24879	bru435	1998	cattle	Germany (Uckermark)	4	5	3	12	2	2	3	1	4	5	6	4	7	8	3
141	36	154	BfR	#117	B.abortus	b3	24880	bru439	1998	cattle	Germany (Uckermark)	4	5	3	12	2	2	3	1	4	5	6	4	7	8	3
142	36	155	BfR	#106	B.abortus	b3	2215	bru426	1998	cattle	Germany (Frankfurt/O.)	4	5	3	12	2	2	3	1	4	6	6	4	7	8	3
143	36	156	BCCN	#92-25	B.abortus	b3	BCCN 92-25	bru206	1992	cattle	France (85)	4	5	3	12	2	2	3	1	4	5	5	4	6	8	3
144	36	157	BCCN	#93-15	B.abortus	b3	BCCN 93-15	bru207	1993	cattle	Spain (Pamplona)	4	5	3	12	2	2	3	1	4	5	6	4	6	8	3
145	39	140	REF	#B3196	B.abortus	b5	B3196 (ATCC 23452; BCCN R8)	bru006		cattle	England	3	5	3	12	2	2	2	3	6	7	3	3	7	8	3
146	39	141	REF	#C68	B.abortus	b9	C68 (ATCC 23455; BCCN R11)	bru008		cattle	England	3	5	3	12	2	2	2	3	6	6	3	3	7	8	3
147	39	139	BCCN	#87-46	B.abortus	b9	BCCN 87-46	bru217	1987	cattle	France (65)	3	5	3	12	2	2	2	3	4	6	3	3	7	8	3
148	40	138	REF	#870	B.abortus	b6	870 (ATCC 23453; BCCN R9)	bru010		cattle	Africa	3	5	3	12	2	2	3	3	3	6	3	3	7	8	3
149	39	134	BCCN	#80-133	B.abortus	b9	BCCN 80-133	bru215	1980	dog	Belgium	3	5	3	12	2	2	2	3	4	5	3	4	7	8	3
150	34	192	BCCN	#93-26	B.abortus	b3	BCCN 93-26	bru208	1993	dromedary	Sudan	3	5	4	11	2	2	3	3	6	8	3	7	6	8	7
151	34	191	BfR	#7	B.abortus	b6	D1744UNI-BernTgb.Nr.189 057	bru308		cattle	Tchad	3	5	4	11	2	2	3	3	6	4	3	8	6	8	4
152	34	193	REF	#Tulya	B.abortus	b3	Tulya (ATCC 23450; BCCN R6)	bru004		Human	Uganda	3	5	4	11	2	2	3	3	6	5	3	11	8	8	5
153	35	195	BfR	#8	B.abortus	b6	D1745UNI-BernTgb.Nr.189 057	bru309		cattle	Tchad	3	5	4	11	2	1	3	3	5	4	3	6	6	8	5
154	33	189	BCCN	#92-73	B.abortus	b1	BCCN 92-73	bru193	1992	cattle	France (87)	3	5	4	12	2	2	3	3	5	6	3	4	6	8	4
155	33	190	BCCN	#95-11	B.abortus	b1	BCCN 95-11	bru195	1995	cattle	France (63)	3	5	4	12	2	2	3	3	5	7	3	4	6	8	4
156	28	164	REF	#544	B.abortus	b1	544 (ATCC 23448; BCCN R4)	bru002		cattle	England	4	5	4	12	2	2	3	3	3	5	3	4	5	8	5
157	28	165	BfR	#99	B.abortus	b1	99	bru418	1972	unknown	Switzerland (Bern)	4	5	4	12	2	2	3	3	3	5	3	4	6	8	6
158	28	172	BCCN	#95-31	B.abortus	b4	BCCN 95-31	bru214	1995	cattle	Italia (Sicilia)	4	5	4	12	2	2	3	3	4	7	3	4	6	8	5
159	27	168	BCCN	#RB51(vacc.)	B.abortus	(r)	RB51 (BCCN V5)vacc	bru219		cattle	United States	4	5	4	12	2	3	3	3	3	7	3	3	6	8	5
160	31	169	BfR	#96	B.abortus	b1	Rind Nr.7	bru413		cattle	Zimbabwe	4	5	4	12	1	3	3	3	3	4	3	3	6	8	5
161	28	166	BCCN	#S19 (vacc.)	B.abortus	b1	B19 (BCCN V1)vacc	bru202		cattle	United States	4	5	4	12	2	2	3	3	3	5	3	3	6	8	5
162	28	167	BfR	#95	B.abortus	b1	1119 Ho.	bru412		mouse		4	5	4	12	2	2	3	3	3	6	3	3	6	8	5
163	29	169	REF	#86/8/59	B.abortus	b2	86/8/59 (ATCC 23449; BCCN R5)	bru003		cattle	England	4	5	4	12	2	1	3	3	3	4	3	3	6	8	5
164	28	169	BCCN	#95-55	B.abortus	b1	BCCN 95-55	bru199	1995	cattle	Costa Rica	4	5	4	12	2	2	3	3	3	4	3	3	6	8	5
165	27	169	BfR	#91	B.abortus	b1	1628/96	bru407	1996	cattle	Switzerland (Bern)	4	5	4	12	2	3	3	3	3	4	3	3	6	8	5
166	30	169	REF	#292	B.abortus	b4	292 (ATCC 23451; BCCN R7)	bru005		cattle	England	4	5	4	12	2	2	3	2	3	4	3	3	6	8	5
167	28	170	BCCN	#95-51	B.abortus	b1	BCCN 95-51	bru197	1995	cattle	Argentina	4	5	4	12	2	2	3	3	3	4	3	6	6	8	5
168	37	171	BfR	#97	B.abortus	b1	Rind Nr.8	bru415		cattle	Zimbabwe	4	5	4	12	2	2	3	1	3	4	3	3	6	8	6
169	28	181	BCCN	#95-19	B.abortus	b1	BCCN 95-19	bru196	1995	chamois	France (73)	4	5	4	12	2	2	3	3	4	4	3	3	6	8	4
170	28	182	BCCN	#96-62	B.abortus	b1	BCCN 96-62	bru200	1996	cattle	Italia (Sicilia)	4	5	4	12	2	2	3	3	4	4	3	3	4	8	4
171	28	183	BfR	#98	B.abortus	b1	Lagesb�ttel	bru417	1972	unknown	Germany (Lagesb�ttel)	4	5	4	12	2	2	3	3	5	4	3	6	6	8	4
172	32	173	BfR	#100	B.abortus	b1		bru419	1972	unknown	Germany (M�sterkappeln)	4	5	4	12	1	2	3	3	5	4	3	4	6	6	5
173	41	194	BfR	#23	B.melitensis	b1	50157	bru327		goat	United Arab Emirates	3	5	3	12	4	2	3	5	5	4	7	6	7	8	5
173	41	194	BfR	#24	B.melitensis	b1	50297	bru328		goat	United Arab Emirates	3	5	3	12	4	2	3	5	5	4	7	6	7	8	5
174	41	196	BfR	#25	B.melitensis	b1	38497	bru329		goat	United Arab Emirates	3	5	3	12	4	2	3	5	4	4	6	6	7	8	5
175	43	175	BfR	#43	B.melitensis	b2	Mel 14	bru351	1972	unknown		1	5	3	13	3	2	3	2	3	4	3	7	5	8	5
176	43	176	BfR	#44	B.melitensis	b2	233/M137	bru352	1972	unknown		1	5	3	13	3	2	3	2	3	4	3	6	5	8	5
177	43	177	BCCN	#92-87	B.melitensis	b2	BCCN 92-87	bru153	1992	sheep	Spain (Aragon)	1	5	3	13	3	2	3	2	4	4	3	4	5	8	5
178	44	178	BCCN	#96-31	B.melitensis	b3	BCCN 96-31	bru165	1996	sheep	Israel	1	4	3	13	3	2	3	2	5	4	3	4	4	8	5
179	44	179	BCCN	#96-32	B.melitensis	b3	BCCN 96-32	bru166	1996	sheep	Israel	1	4	3	13	3	2	3	2	6	4	3	4	4	8	5
180	43	158	BCCN	#90-112	B.melitensis	b3	BCCN 90-112	bru179	1990	cattle	Greece	1	5	3	13	3	2	3	2	6	4	6	4	4	8	3
181	43	159	BfR	#46	B.melitensis	b2	18762.03.99	bru355	1999	unknown	Germany (Bonn)	1	5	3	13	3	2	3	2	6	4	4	7	4	8	3
182	43	160	BfR	#50	B.melitensis	b2	4\5	bru359	1990	sheep	Syria (Aleppo)	1	5	3	13	3	2	3	2	8	4	8	7	4	8	3
183	43	186	BfR	#49	B.melitensis	b2		bru358	1991	sheep	Syria	1	5	3	13	3	2	3	2	4	4	3	5	4	8	4
183	43	186	BfR	#51	B.melitensis	b2		bru361	1990	sheep	Syria (Meskane)	1	5	3	13	3	2	3	2	4	4	3	5	4	8	4
184	43	185	BfR	#48	B.melitensis	b2		bru357	1993	sheep	Syria	1	5	3	13	3	2	3	2	4	4	3	6	4	8	4
185	43	188	BCCN	#75-478	B.melitensis	b1	BCCN 75-478	bru140	1975	unknown	Israel	1	5	3	13	3	2	3	2	5	5	3	5	4	8	4
186	42	184	BCCN	#94-49	B.melitensis	(a)	BCCN 94-49	bru191	1994	sheep	India	1	5	3	13	2	2	3	2	5	4	3	6	4	8	4
187	45	187	REF	# 63/9	B.melitensis	b2	63/9 (ATCC 23457; BCCN R2)	bru011		goat	Turkey	1	5	3	12	2	2	3	2	7	4	3	5	4	8	4
188	42	180	BCCN	#92-80	B.melitensis	b3	BCCN 92-80	bru181	1992	sheep	Spain (Basque Country)	1	5	3	13	2	2	3	2	4	7	3	4	4	8	6
189	49	142	BCCN	#95-30	B.melitensis	b3	BCCN 95-30	bru163	1995	sheep	Italia (Sicilia)	3	6	3	14	1	1	3	3	7	4	6	6	7	8	3
190	49	131	BCCN	#96-56	B.melitensis	b3	BCCN 96-56	bru167	1996	sheep	Italia (Sicilia)	3	6	3	14	1	1	3	3	7	6	8	4	7	8	3
191	50	143	BCCN	#96-97	B.melitensis	b3	BCCN 96-97	bru169	1996	cattle	Italia (Sicilia)	3	5	3	14	1	1	3	3	7	4	9	8	7	8	3
192	49	161	BCCN	#95-36	B.melitensis	b3	BCCN 95-36	bru164	1995	goat	Italia (Sicilia)	3	6	3	14	1	1	3	3	5	4	8	7	8	8	3
193	51	129	BCCN	#92-106c (vacc.)	B.melitensis	b1	BCCN 92-106c(vaccine)	bru130	1992	unknown	Algeria	3	5	3	13	1	1	3	3	6	2	7	4	7	8	3
193	51	129	BCCN	#92-106a	B.melitensis	b3	BCCN 92-106a	bru182	1992	unknown	Algeria	3	5	3	13	1	1	3	3	6	2	7	4	7	8	3
194	51	130	BCCN	#91-243	B.melitensis	b3	BCCN 91-243	bru160	1991	sheep	Tunisia	3	5	3	13	1	1	3	3	6	2	9	4	7	8	3
195	51	144	BCCN	#92-117	B.melitensis	(r)	BCCN 92-117	bru187	1992	sheep	France (12)	3	5	3	13	1	1	3	3	6	4	9	5	7	8	3
196	51	135	BCCN	#95-33	B.melitensis	b2	BCCN 95-33	bru154	1995	sheep	Italia (Sicilia)	3	5	3	13	1	1	3	3	5	5	7	7	7	8	3
196	51	135	BCCN	#96-45	B.melitensis	b2	BCCN 96-45	bru158	1996	sheep	Italia (Sicilia)	3	5	3	13	1	1	3	3	5	5	7	7	7	8	3
197	51	136	BCCN	#94-16	B.melitensis	b3	BCCN 94-16	bru183	1994	cattle	France (12)	3	5	3	13	1	1	3	3	5	3	7	4	7	8	3
198	51	132	REF	#Ether	B.melitensis	b3	Ether (ATCC 23458; BCCN R3)	bru009		goat	Italia	3	5	3	13	1	1	3	3		5	12	10	7	8	3
199	51	133	BCCN	#77-6	B.melitensis	b2	BCCN 77-6	bru148	1977	goat	France (06)	3	5	3	13	1	1	3	3	5	5	12	4	7	8	3
200	51	137	BCCN	#80-39	B.melitensis	b2	BCCN 80-39	bru149	1980	sheep	France (04)	3	5	3	13	1	1	3	3	7	5	14	7	7	8	3
201	47	198	BCCN	#Rev.1 (vacc.)	B.melitensis	b1	Rev.1 (BCCN V4a)vacc	bru127		goat	Mexico	3	4	2	13	4	2	3	3	2	4	6	3	8	6	6
201	47	198	BCCN	#96-22	B.melitensis	b1	BCCN 96-22	bru131	1996	sheep	Israel	3	4	2	13	4	2	3	3	2	4	6	3	8	6	6
201	47	198	BCCN	#96-24	B.melitensis	b1	BCCN 96-24	bru133	1996	unknown	Israel	3	4	2	13	4	2	3	3	2	4	6	3	8	6	6
201	47	198	BCCN	#96-25	B.melitensis	b1	BCCN 96-25	bru134	1996	sheep	Israel	3	4	2	13	4	2	3	3	2	4	6	3	8	6
201	47	198	BCCN	#96-27	B.melitensis	b1	BCCN 96-27	bru135	1996	sheep	Israel	3	4	2	13	4	2	3	3	2	4	6	3	8	6	6
201	47	198	BCCN	#96-28	B.melitensis	b1	BCCN 96-28	bru136	1996	sheep	Israel	3	4	2	13	4	2	3	3	2	4	6	3	8	6	6
201	47	198	BCCN	#96-29	B.melitensis	b1	BCCN 96-29	bru137	1996	sheep	Israel	3	4	2	13	4	2	3	3	2	4	6	3	8	6	6
202	47	199	BCCN	#90-61	B.melitensis	b1	BCCN 90-61	bru141	1990	unknown	South Africa	3	4	2	13	4	2	3	3	2	4	7	4	8	6	6
203	47	200	REF	#16M	B.melitensis	b1	16M (ATCC 23456; BCCN R1)	bru001		goat	United States	3	4	2	13	4	2	3	3	2	5	8	3	5	6	6
204	48	197	BCCN	#B.115	B.melitensis	(r)	B. 115 (BCCN R19)	bru185		goat	Malta	3	4	3	13	5	2	3	3	2	4	8	6	6	5	5
